# Supplementary material for: Myocardial extracellular volume quantification by computed tomography predicts outcomes in patients with severe aortic stenosis
Source: PLoS One. 2021 Mar 10;16(3):e0248306. doi: 10.1371/journal.pone.0248306 (PMC7946277; doi:10.1371/journal.pone.0248306)
Supplement: S1 File — (XLSX) [file pone.0248306.s001.xlsx]

## Sheet: Pts
										LV parameters								iDose (midseptum)									Atrial parameters									ECG											Baseline characteristics
Pat-Nr	Gender	Age	Weight	Height	BSA	BMI	EDV	EDVI	ESV	ESVI	EF	mass	massI	M/V ratio	HCT I	HU myocard pre	HU blood pre	HU myocard post	HU blood post	∆ myocard	∆ Blood	ECV	ES atrial volume	index	ED atrial volume	index	mid-diast atrial volume	index	Total emptying volume	index	Total Emptying fraction	Sinus	long PR	LVH	LBBB	RBBB	ST	T inver	QT	S/P MI	S/P CABG	CAD	S/p PCI	current smoker	prev. smoker	HTN	Hyperlipid	DM	CAF
1	0	81	75	174	1.90394	24.7721	84	44.4444	35	18.5185	58.3333	205	108.466		0.334	45	35	85	91	40	56	47.5714										1	0	1	0	1	1	1	0	0	0	1	1	0	0	1	1	1	0
2	0	79	80	154	1.84992	33.7325						165	92.6966		0.378	35	46	53	70	18	24	46.65										1	1	0	0	0	0	0	0	0	1	1	1	0	0	1	1	1	0
3	1	59	84	166	1.96808	30.4834	121	63.6842	47	24.7368	61.157				0.396	55	38	67	61	12	23	31.513										1	0	1	0	0	0	0	0	0	0	0	0	0	0	0	0	0	0
4	0	79	59	150	1.56791	26.2222						100	94.3396		0.413	41	13	73	62	32	49	38.3347										1	0	0	0	0	0	0	0	0	0	0	0	0	0	1	1	0	0
5	0	88	90	160	2	35.1562						140	70		0.364	45	33	72	64	27	31	55.3935										1	0	0	0	0	0	0	0	0	0	0	0	0	0	1	1	0	0
6	0	83	65	160	1.69967	25.3906						155	91.1765		0.356	47	53	64	83	17	30	36.4933										1	0	0	1	0	0	0	0	0	0	1	1	0	0	1	1	0	0
7	1	82	56	165	1.60208	20.5693						165	100		0.513	40	42	54	60	14	18	37.8778										1	1	0	0	1	0	0	0	0	0	0	0	0	1	1	1	1	0
8	1	79	80	166	1.92065	29.0318						175	93.0851		0.336	45	20	73	60	28	40	46.48										1	0	0	0	0	0	0	0	0	1	1	1	0	1	1	1	1	0
9	0	82	53	150	1.48605	23.5556						185	124.161		0.352	40	29	63	68	23	39	38.2154										1	0	1	0	0	1	0	0	0	0	0	0	0	0	0	0	0	0
10	1	80	63	160	1.67332	24.6094						190	113.547		0.354	41	34	58	66	17	32	34.3188										1	1	0	0	0	0	0	0	0	0	0	0	0	1	0	0	0	0
11	1	72	60	165	1.65831	22.0386						230	138.695		0.361	32	25	66	77	34	52	41.7808										1	0	1	0	1	0	1	0	0	0	1	0	0	0	0	0	0	0
12	1	68	80	175	1.97203	26.1224						290	147.057		0.454	38	42	49	56	11	14	42.9										1	0	1	0	0	0	0	0	1	1	1	0	0	0	1	1	0	0
13	1	82	76	179	1.94394	23.7196	179	92.0812	69	35.495	61.4525	220	113.172		0.339	35	24	55	50	20	26	50.8462	151	77.6774	114	58.6439			37	19.0335	24	1	0	1	0	1	1	1	0	0	0	1	1	0	0	1	1	0	0
14	1	82	70	170	1.81812	24.2215	225	123.754	126	99.7851	43	218	172.644		0.351	40	34	60	57	20	23	56.4348	159	87.453	131	72.0525			28	15.4005	17	1	0	0	1	0	0	0	0	0	1	1	0	0	0	1	1	0	0
15	1	86	86	182	2.08513	25.963	211	101.193	136	94.8837	35	205	143.023		0.323	38	33	56	59	18	26	46.8692	126	60.4278	94	45.0811			32	15.3467	25	1	0	1	0	0	0	0	0	1	0	1	1	0	0	0	1	0	0
16	1	81	80	160	1.88562	31.25	137	72.6552	63	46.9574	54	160	119.257		0.345	45	33	58	54	13	21	40.5476	122	64.7003	100	53.033			21	11.1369	18	1	0	1	0	0	0	0	0	0	1	1	0	0	0	1	1	1	0
17	1	87	72	172	1.85472	24.3375	178	95.9712	87	65.9545	51	245	185.734		0.477	38	39	48	53	10	14	37.3571	111	59.8472	84	45.2898			27.5	14.827	25	1	0	1	0	0	0	0	0	0	0	0	0	0	1	1	1	0	0
18	1	83	90	185	2.15058	26.2966	200	92.9981	97	67.3384	51	216	149.949		0.412	45	49	65	73	20	24	49	139	64.6337	105	48.824			30.7	14.2752	23	1	1	0	0	0	0	0	0	0	0	1	0	0	0	0	1	1	0
19	1	81	83	175	2.00866	27.102	124	61.7326	61	30.3685	50	120	59.7413		0.366	39	33.2	53	54.8	14	21.6	41.0926	121	60.2391	82.4	41.0223	98.6	49.0874	38.2	19.0176	32	1	0	0	0	0	0	0	0	0	0	1	1	0	0	0	1	0	0
20	0	77	40	155	1.31233	16.6493	123	93.7261	70	53.3401	43	162	123.444		0.394	40	39	67.5	70	27.5	31	53.7581	151	115.062	142	108.204	141	107.442	9.8	7.46761	6	0	0	0	1	0	0	0	0	0	0	0	0	0	0	1	1	0	1
21	1	88	76	165	1.86637	27.9155	134	71.7972	50.4	27.0043	62	200	107.16		0.453	32.9	40.9	40.3	54.2	7.4	13.3	30.4346	127	68.0466	95	50.901	117	62.6886	32.2	17.2528	25	1	0	0	0	0	0	0	0	0	0	0	0	0	0	0	0	0	0
22	0	66	79	148	1.80216	36.0665	203	112.643	130	72.1357	36	198	109.868		0.391	44	32.2	61.6	54.4	17.6	22.2	48.2811	80.6	44.7241	51.6	28.6323	74.5	41.3393	29.1	16.1473	35	1	1	0	1	0	0	0	0	0	0	1	1	0	0	1	1	1	0
23	0	82	65	160	1.69967	25.3906	126	74.1319	55	32.3592	56	135	79.427		0.41	39	44	53.7	67.2	14.7	23.2	37.3836	110	64.7183	78.6	46.2442	100	58.8348	31.4	18.4741	29	1	0	0	0	0	1	0	0	0	0	0	0	0	0	1	1	1	0
24	0	84	80	170	1.94365	27.6817									0.397	43	39	58	61	15	22	41.1136										0	0	0	0	0	0	0	0	0	0	0	0	0	0	1	1	0	1
25	1	93	68	168	1.78139	24.093	126	70.7315	48.7	27.3383	61	125	70.1701		0.483	40	47	58	66.5	18	19.5	47.7231	153	85.8882	131	73.5383	153	85.8882	22.2	12.4622	14	1	0	1	0	0	1	1	0	0	0	1	1	0	0	1	1	0	0
26	0	82	60	157	1.61761	24.3418	156	96.4385	95	58.7286	40	154	95.2021		0.348	41	31	72	78	31	47	43.0043	123	76.038	114.5	70.7834	117.6	72.6998	8.5	5.25466	7	1	0	1	0	0	0	0	0	0	0	0	0	0	0	0	0	0	0
27	0	76	55	150	1.51383	24.4444	156	103.05	59.4	39.2383	62	120	79.2694		0.41	45.5	33.9	63.4	61.8	17.9	27.9	37.853	115	75.9665	90.3	59.6502	102.5	67.7093	25	16.5145	22	1	0	0	0	0	0	0	0	0	0	0	0	0	0	1	1	0	0
28	0	85	87	155	1.93542	36.2123	147	75.9527	47.8	24.6975	67	163.3	84.3746		0.36	47	42.9	57.8	57.5	10.8	14.6	47.3425	120	62.0022	87	44.9516	111.4	57.5587	33.2	17.1539	28	1	1	0	0	1	0	0	0	0	0	0	0	0	0	1	1	0	0
29	0	83	73	159	1.7956	28.8754	112	62.3748	23.3	12.9762	79	155	86.3223		0.344	49.5	50	51.1	53	1.6	3	34.9867	116.5	64.8809	87.1	48.5076	110.5	61.5394	29.5	16.4291	25	1	0	0	0	0	0	0	0	0	0	0	0	0	0	1	1	1	0
30	1	81	98	173	2.17013	32.7442	136.3	62.8074	50.8	23.4088	62	232	106.906		0.488	41	41	57	60	16	19	43.1158	129.7	59.7661	103.7	47.7853	106.7	49.1677	26	11.9809	20	1	0	0	0	1	1	1	0	1	0	1	1	0	0	1	1	0	0
31	0	91	80	162	1.89737	30.4832	169.3	89.2289	69.9	36.8405	58	209.2	110.258		0.316	44	39.6	55.4	60	11.4	20.4	38.2235	118.3	62.3496	90.3	47.5923			28	14.7573	26	1	0	0	0	0	0	0	0	0	0	0	0	0	0	1	1	0	0
32	0	90	65	162	1.71026	24.7676	117	68.4105	41	23.9729	65	175	102.323		0.41	32	36	57	68.3	25	32.3	45.6656	136	79.5199	123	71.9188	131	76.5964	6	3.50823	10	1	0	0	0	0	0	0	0	0	0	0	0	0	0	1	1	0	0
33	0	87	60	160	1.63299	23.4375	102	62.462	31.7	19.4122	68	127	77.7713		0.343	32.9	36	48.6	70	15.7	34	30.3379	75.4	46.1729	50.6	30.986			25	15.3093	30	1	0	0	0	1	0	1	0	0	0	1	1	0	0	1	1	0	0
34	1	86	58	163	1.62053	21.83	110	67.8791	50	30.8541	54	130	80.2208		0.402	26.3	17.7	84	93.4	57.7	75.7	45.5807	157	96.882	147	90.7112			10	6.17083	7	0	0	1	0	0	0	0	0	0	0	1	1	0	0	1	1	0	1
35	0	72	92	165	2.05345	33.7925	120	58.4382	30	14.6095	70	122	59.4121		0.382	47	23.2	61.5	46	14.5	22.8	39.3026	98	47.7245	53	25.8102			44	21.4273	44	1	0	0	0	0	0	0	0	0	0	0	0	0	0	1	1	0	0
36	0	81	51	160	1.50555	19.9219						130	86.3475		0.363	38.6	30.5	52	57	13.4	26.5	32.2106	91	60.4432	74	49.1516						1	0	1	0	0	1	1	0	0	0	0	0	0	0	1	0	0	0
37	0	76	70	160	1.76383	27.3437	162.5	92.1288	62.5	35.4342	61	145	82.2073		0.373	43	35	82	83	39	48	50.9438	142	80.5064	115	65.1989	148	83.9081	34.1	19.3329	22	1	0	1	0	0	0	0	0	0	0	0	0	0	0	1	1	0	0
38	0	72	71	158	1.76525	28.441	74	41.9204	25	14.1623	65	157	88.9392		0.368	37	25	98	120	61	95	40.5811	99	56.0827	94	53.2502						1	0	1	0	0	0	0	0	0	0	0	0	0	0	0	1	0	0
39	1	85	80	167	1.92642	28.6851	136	70.5971	57.5	29.848	57	148	76.8263		0.38	47	35	60	65	13	30	26.8667	105.6	54.8166	89	46.1996	97	50.3524	16.2	8.40936	15	0	1	0	0	1	0	0	0	1	0	1	1	0	0	1	1	1	0
40	0	75	65	166	1.73125	23.5883	121.6	70.2383	58	33.5018	52	204	117.834		0.336	39	44	50	65	11	21	34.781	107	61.8051	97.6	56.3755	97.6	56.3755	9.4	5.42961	9	1	0	1	0	0	1	1	0	0	0	0	0	0	0	1	1	1	0
41	0	76	86	163	1.97329	32.3685	132	66.8932	33.5	16.9767	74	155	78.5489		0.36	56	29	65	39	9	10	57.6	106.5	53.9707	96	48.6496	72.8	36.8926	10.4	5.27038	14	1	0	0	0	0	0	1	0	0	1	1	1	0	0	1	1	1	0
42	1	81	66	168	1.75499	23.3844	113	64.3877	31	17.6639	72	150	85.4704		0.45	44	37	56	56	12	19	34.7368	70	39.8862	39.5	22.5072	56	31.909	30	17.0941	44	1	0	0	0	1	0	0	0	0	0	0	0	0	0	1	1	1	0
43	0	81	63	167	1.70953	22.5896	150	87.7433	62	36.2672	58	200	116.991		0.36	57	38	64	55	7	17	26.3529	119	69.6097	96	56.1557	111	64.93	23.8	13.9219	20	1	0	1	0	0	1	0	0	0	0	1	1	0	1	1	1	1	0
44	1	72	66	164	1.73397	24.539	188	108.421	115	66.3216	38	148	85.3531		0.41	46	47	65.5	72	19.5	25	46.02	100	57.671	79	45.5601	92	53.0573	20.7	11.9379	21	1	0	1	0	0	1	0	0	1	1	1	1	0	1	1	1	1	0
45	1	82	75	175	1.90941	24.4898	163.5	85.6287	73	38.2318	55	161	84.3194		0.43	30.7	25	47.6	56	16.9	31	31.0742	95.6	50.0679	58.6	30.6902	87.7	45.9305	37	19.3777	39	1	0	0	1	0	0	0	0	0	0	0	0	0	0	1	1	0	0
46	1	93	71	171	1.83644	24.281	180	98.0159	103	56.0869	42	161	87.6698		0.37	53	29	69	62	16	33	30.5455	108	58.8095	63.8	34.7412	93.4	50.8594	14.5	7.89573	41	1	0	1	0	0	1	1	0	0	0	1	1	0	1	1	1	1	0
47	0	77	48	156	1.44222	19.7239	110.5	76.618	41.6	28.8444	62	129.3	89.6534		0.35	43.4	32	63.5	68	20.1	36	36.2917	124.8	86.5332	110.7	76.7566	118.4	82.0956	7.8	5.40833	11	0	0	1	0	0	1	1	0	0	0	1	1	0	0	1	1	1	0
48	0	77	119	172	2.38444	40.2244	126	52.8426	35.5	14.8882	71	146	61.2303		0.38	61.3	44.6	75	70.6	13.7	26	32.6692	103	43.1967	75	31.4539	91.4	38.3318	11.5	4.82293	27	1	0	0	0	0	0	0	0	0	0	1	1	0	0	1	1	1	0
49	1	79	68	165	1.76541	24.977	109.4	61.9687	33.8	19.1457	69	196	111.022		0.42	48	30	64.3	69	16.3	39	24.241	86	48.7139	39.7	22.4877	64	36.2522	46.4	26.2829	54	1	0	0	0	0	0	0	0	0	0	0	0	0	0	1	1	0	0
50	0	85	62	160	1.65999	24.2187	99	59.639	32.8	19.7592	66	117.3	70.6632		0.4	53	38	65	64	12	26	27.6923	126	75.9042	115	69.2777	124	74.6994	11.5	6.92777	9	1	0	1	0	0	1	1	0	0	0	0	0	0	0	1	1	0	0
51	1	76	90	163	2.01866	33.8741	179	88.6726	83.5	41.364	51	203	100.562		0.35	35	41	53.4	59.5	18.4	18.5	64.6486	117	57.9592	77	38.1441	84.6	41.9089	40	19.8151	34	0	1	0	0	1	0	0	0	0	0	1	1	0	0	1	1	1	0
52	0	83	60	158	1.62275	24.0346	153	94.2841	60	36.9742	60	221	136.188		0.34	42.3	31	58.4	62	16.1	31	34.2774	102	62.8561	82.3	50.7162	89	54.845	20.2	12.448	20	1	0	1	0	0	1	1	0	0	0	0	0	0	0	0	1	1	0
53	1	73	74	157	1.79645	30.0215	159.7	88.8977	55.8	31.0613	65	163.7	91.1243		0.37	43	36.7	52.5	54	9.5	17.3	34.5954	101	56.2221	62.4	34.7352	93	51.7688	8.5	4.73156	38	1	0	0	0	0	1	0	0	0	0	1	1	0	0	1	1	1	0
54	0	69	100	165	2.14087	36.7309	141	65.861	65.6	30.6417	53	195	91.0844		0.27	47	36.8	63	62	16	25.2	46.3492	122	56.9861	93.7	43.7672	121	56.519	28.4	13.2656	23	1	0	0	0	0	0	0	0	0	0	1	0	0	0	1	0	1	0
55	1	88	60	170	1.68325	20.7612	156	92.6778	124	73.667	22	176	104.56		0.39	49	47	70	77	21	30	42.7	133	79.0138	123	73.0729	126	74.8552	9	5.3468	7	1	1	1	0	0	1	1	0	0	0	1	1	0	0	1	1	1	0
57	1	89	70	159	1.75831	27.6888	162	92.1337	93	52.8916	42	157	89.2901		0.4	41	46	51	62	10	16	37.5	111	63.1287	93	52.8916	103	58.5789	17	9.66836	16	1	0	0	0	0	0	0	0	0	0	0	0	0	0	1	0	0	0
59	1	65	101	158	2.10542	40.4583	123	58.4208	45	21.3734	63	214	101.643		0.45	36	73	48	83	12	10	66	94	44.6468	68	32.2977	86	40.847	26	12.3491	27	1	0	0	0	0	0	1	0	0	0	1	0	0	1	1	1	1	0
60	1	86	55	155	1.53885	22.8928	122	79.28	62	40.2899	50	110	71.482		0.35	38	41	53	61	15	20	48.75	91	59.1351	64	41.5895	76	49.3876	27	17.5456	30	1	1	0	0	0	0	0	0	0	0	0	0	0	0	1	1	0	0
61	0	86	53	152	1.49592	22.9398	107	71.5279	47	31.4188	55	105	70.1909		0.42	38.7	32	55.3	60	16.6	28	34.3857	76	50.8048	37	24.7339	57	38.1036	39	26.0709	51	1	0	0	0	1	0	1	0	0	0	0	0	0	0	0	1	1	0
62	1	78	81	167	1.93843	29.0437	171	88.2158	49	25.2782	71	131	67.5806		0.36	63	25	82	60	19	35	34.7429										1	0	0	0	0	0	1	0	0	0	0	0	0	0	0	0	0	0
63	0	81	100	165	2.14087	36.7309	145	67.7294	46	21.4866	68	148	69.1307		0.42	40	27	55	69	15	42	20.7143	109	50.9138	67	31.2957	100	46.7099	42	19.6182	39	1	0	0	0	0	0	0	0	0	0	0	0	0	0	1	0	0	0
64	0	83	72	160	1.78885	28.125	92	51.4296	47	26.2738	47	110	61.4919		0.45	31	35	62	57	31	22	77.5	105	58.6968	103	57.5788	97	54.2246	7.7	4.30443	5	0	0	0	0	0	0	0	0	0	0	0	0	0	0	1	1		1
65	1	88	65	165	1.72603	23.8751	125	72.4207	44	25.4921	64	160	92.6985		0.4	30	34	47	73	17	39	26.1538	98	56.7778	67	38.8175	91	52.7223	30	17.381	31	1	0	1	0	0	0	1	0	0	0	0	0	0	0	1	0	0	0
66	0	92	50	150	1.44338	22.2222	97	67.2036	70	48.4974	28	129	89.3738		0.39	46	49	86	85	40	36	67.7778	98	67.8964	96	66.5108	96	66.5108	2	1.38564	2	1	0	0	0	1	0	0	0	0	0	0	0	0	0	1	0	0	0
67	1	87	72	167	1.82757	25.8166	174	95.2086	103	56.3591	40	182	99.586		0.41	35	36	74	74	39	38	60.5526	98	53.6232	68	37.2079	91	49.793	30	16.4153	31	1	0	1	0	0	0	1	0	0	0	0	0	0	0	1	1	0	0
68	1	83	75	160	1.82574	29.2969									0.49	44	42	60	63	16	21	38.8571										0	0	0	0	0	0	0	0	0	1	1	0	0	0	1	1	1	1
69	1	91	66	165	1.73925	24.2424	121	69.5701	61	35.0725	50	132	75.8947		0.45	53	58	60	74	7	16	24.0625	110	63.2456	97	55.7711	98	56.346	13	7.47447	12	0	0	0	0	0	0	0	0	1	1	1	0	0	1	1	1	1	1
70	0	71	78	150	1.80278	34.6667	99	54.9153	25	13.8675	74	125	69.3375		0.41	43	45	51	61	8	16	29.5	63	34.9461	41	22.7427	58	32.1726	21	11.6487	34	1	0	0	0	0	1	0	0	0	0	0	0	0	0	1	1	1	0
71	1	73	91	176	2.10924	29.3776	212	100.51	76	36.032	64	358	169.729		0.42	29	30	41	45	12	15	46.4	157	74.4344	97	45.9882	141	66.8488	60	28.4463	38	1	0	0	0	1	0	0	0	0	0	1	0	0	0	1	1	0	0
72	0	87	88	160	1.97765	34.375									0.39	44	48	49	60	5	12	25.4167										0	0	0	0	0	0	1	0	0	0	1	1	0	0	1	1	0	0
73	1	76	70	165	1.79118	25.7117	204	113.891	77	42.9884	62	224	125.057		0.48	41	44	57	74	16	30	27.7333	165	92.1179	127	70.9029	155	86.535	38	21.215	23	1	0	0	0	0	0	0	0	0	0	0	0	0	0	1	1	0	0
74	0	82	60	155	1.60728	24.974									0.4	42	23	51	51	9	28	19.2857										1	0	0	0	0	1	1	0	0	0	0	0	0	0	1	1	1	0
75	0	79	69	147	1.67854	31.9311	98	58.384	34	20.2557	64	123	73.2779		0.4	43	33	55	75	12	42	17.1429	96	57.1925	70	41.7029	88	52.4265	26	15.4896	27	1	0	0	0	1	0	0	0	0	0	0	0	0	0	1	1	1	0
76	0	72	102	164	2.15561	37.9239	178	82.5751	75	34.7929	54	190	88.142		0.34	34	22	45	36	11	14	51.8571	110	51.0296	71	32.9373	81	37.5763	35	16.2367	32	1	0	0	0	0	0	0	0	0	0	1	1	0	1	1	1	1	0
																						40.4499
																						11.6136
75					0	#DIV/0!		#DIV/0!		#DIV/0!			#DIV/0!							0	0	#DIV/0!		#DIV/0!		#DIV/0!		#DIV/0!		#DIV/0!
82					0	#DIV/0!		#DIV/0!		#DIV/0!			#DIV/0!							0	0	#DIV/0!		#DIV/0!		#DIV/0!		#DIV/0!		#DIV/0!
56	0	75	95	167	2.09927	34.0636		0		0			0		0.39	47	37	57	76	10	39	15.641		0		0		0		0		1	0	0	0	0	0	0	0	0	0	1	0	0	0	1	1	1	0
58	0	79	84	182	2.06074	25.3593		0		0			0		0.34					0	0	#DIV/0!		0		0		0		0		1	0	0	0	0	0	0	0	0	0	0	0	1	0	1	1	0	0
																			47
																			38
																			38
																			34
																			50
																			37
																			41
																			43
																			47
																			45
																			30
																			26
																			34
																			31
																			33
																			37
																			48
																			34
																			38.5
																			6.93033
[truncated: 59 more columns]

## Sheet: Normal
										LV parameters								iDose (midseptum)									Atrial parameters									ECG											Baseline characteristics
Pat-Nr	Gender	Age	Weight	Height	BSA	BMI	EDV	EDVI	ESV	ESVI	EF	mass	massI	Hct	HCT I	HU myocard pre	HU blood pre	HU myocard post	HU blood post	∆ myocard	∆ Blood	ECV	ES atrial volume	index	ED atrial volume	index	mid-diast atrial volume	index	Total emptying volume	index	Total Emptying fraction	Sinus	long PR	LVH	LBBB	RBBB	ST	T inver	QT	S/P MI	S/P CABG	CAD	S/p PCI	current smoker	prev. smoker	HTN	Hyperlipid	DM	AF
1	0	53	65	162	1.71026	24.7676								41	0.41	45	34.1	66.5	75	21.5	40.9	31.0147										1	0	0	0	0	0	0	0	0	0	0	0	0	0	0	0	0	0
2	1	53	76	172	1.90555	25.6896								41.6	0.416	43.2	44.5	59.4	94.2	16.2	49.7	19.0358										1	0	0	0	0	0	0	0	0	0	1	0	0	0	1	0	0	0
3	1	53	70	183	1.88635	20.9024								45.3	0.453	46.8	35.3	65.7	78.7	18.9	43.4	23.821										0	0	0	0	0	0	0	0	0	0	0	0	0	1	0	0	0	0
4	1	53	125	170	2.42956	43.2526								45.7	0.457	45.3	37.4	70.6	87.2	25.3	49.8	27.5861										1	0	0	0	0	0	0	0	0	0	0	0	0	1	0	0	0	0
5	0	54	76	165	1.86637	27.9155								40.2	0.402	53.8	51.8	72.4	104.2	18.6	52.4	21.2267										1	0	0	0	0	1	0	0	0	0	0	0	0	1	0	1	1	0
6	1	52	75	175	1.90941	24.4898								41.3	0.413	49	40	57	63.7	8	23.7	19.8143										1	0	0	0	0	0	0	0	0	0	0	0	0	1	0	1	0	0
7	1	56	90	170	2.06155	31.1419								46.2	0.462	45	33.4	55	60	10	26.6	20.2256										1	0	0	0	0	0	0	0	0	0	1	0	0	0	1	1	0	0
8	1	60	69	165	1.77834	25.3444								43.2	0.43	40.5	37.5	53.6	74.2	13.1	36.7	20.346										1	0	0	0	0	0	1	0	0	0	0	0	0	0	1	1	0	0
9	1	53	108	178	2.31084	34.0866								46.3	0.46	54	31	62	80	8	49	8.81633										1	0	0	0	0	0	0	0	0	0	0	0	0	0	0	1	0	0
10	0	54	66	158	1.70196	26.4381								36.8	0.37	47	35	76	106	29	71	25.7324										1	0	1	0	0	1	1	0	0	0	0	0	0	0	1	0	0	0
11	0	55	82	158	1.89707	32.8473								40.2	0.4	46	33	60	80	14	47	17.8723										1	0	0	0	0	0	0	0	0	0	0	0	0	1	0	1	1	0
12	1	57	90	175	2.09165	29.3878								44.1	0.44	44	52	55	88	11	36	17.1111										1	0	0	0	0	0	0	0	0	0	0	0	0	0	0	1	0	0
13	1	72	74	171	1.87483	25.3069								42	0.42	41	34	50	67	9	33	15.8182																		0	0	0	0	0	0	0	1	0	0
14	1	60	70	183	1.88635	20.9024								43.3	0.43	54	43	72	88	18	45	22.8										1	0	0	0	0	0	0	0	0	0	0	0	0	0	0	1	1	0
15	0	56	66	160	1.7127	25.7812								38.7	0.39	40	33.5	60	101	20	67.5	18.0741										1	0	0	0	0	0	0	0	0	0	0	0	0	0	0	0	0	0
16	1	55	75	169	1.87639	26.2596								43.9	0.44	47	36	69	76	22	40	30.8										1	0	0	0	0	0	0	0	0	0	0	0	1	0	0	0	0	0
17	0	68	83	178	2.02581	26.1962								33.6	0.34	48	15	80	106	32	91	23.2088										1	0	0	0	0	1	0	0	0	0	0	0	0	0	1	1	0	1
18	1	65	67	173	1.79436	22.3863								44.5	0.44	44	34	63	93	19	59	18.0339										1	0	0	0	0	0	0	0	0	0	0	0	0	0	0	0	0	0
19	0	57	84	164	1.95619	31.2314									0.49	36	37	65	86	29	49	30.1837										1	0	0	0	0	0	0	0	0	0	0	0	0	0	0	0	0	0
																						21.659
																						5.66751
[truncated: 17 more columns]
